# Supplementary material for: Telomere- and oxidative stress dynamics in Psittacidae species with different longevity trajectories
Source: GeroScience. 2024 Oct 25;47(1):121–34. doi: 10.1007/s11357-024-01397-5 (PMC11872948; doi:10.1007/s11357-024-01397-5)
Supplement: Supplementary file 2 — Supplementary file2 (XLSX 38 KB) [file 11357_2024_1397_MOESM2_ESM.xlsx]

## Sheet: Longitudinal analysis
Sample Code	Subespecies	Sampling year	Sex(male1/female2)	Long1/Short2	Nobreed1/Breed2 (cross-sectional)	Neverbred1/Bred2 (long)	Stand_age	Age		TS	TAC	TBARS	logTAC	logTBARS	Diet
28988	1	1	2	1	1	1	-1.29297	4		2.43181	412	4.53	2.6149	0.656098	Graniv/Frug
28988	1	3	2	1	1		-1.29297	6		1.242	875	12.25	2.94201	1.08814
28988	1	4	2	1	1		-1.29297	7		1.296	412	4.93	3.09704	0.692847
29854	1	1	2	1	1	1	-1.38505	3		0.506939	425	7.33	2.62788	0.865104	Graniv/Frug
29854	1	3	2	1	1		-1.38505	5		0.606	650	14.32	2.81291	1.15594
29854	1	4	2	1	1		-1.38505	6		0.59	568.615	1.79	2.75482	0.252853
29957	1	1	2	1	1	1	-1.38505	3		2.18691	574	5.89	2.75853	0.770115	Graniv/Frug
29957	1	3	2	1	1		-1.38505	5		0.842	541	12.5	2.7332	1.09691
29957	1	4	2	1	1		-1.38505	6		0.486	501	6.62	3.2605	0.820858
30038	1	1	2	1	1	1	-1.38505	3		2.51777	380	8.81	2.57921	0.944976	Graniv/Frug
30038	1	3	2	1	1		-1.38505	5		1.107	604	11.12	2.78104	1.0461
30038	1	4	2	1	1		-1.38505	6		0.543	580.923	3.77	2.76412	0.576341
30039	1	1	2	1	1	1	-1.38505	3		1.0063	516	9.44	2.71223	0.974972	Graniv/Frug
30039	1	3	2	1	1		-1.38505	5		1.643	494	12.93	2.69373	1.1116
30039	1	4	2	1	1		-1.38505	6		1.096	660.484	7.33	2.81986	0.865104
29915	1	1	2	1	1	1	-1.38505	3		1.675	287	-	2.45712	-	Graniv/Frug
29915	1	3	2	1	1		-1.38505	5		1.393	550	9.62	2.74036	0.983175
29915	1	4	2	1	1		-1.38505	6		0.536	341	4.38	3.06357	0.641474
29990	1	1	2	1	1	1	-1.38505	3		1.438	575	-	2.75967	-	Graniv/Frug
29990	1	3	2	1	1		-1.38505	5		1.031	617	23.85	2.79029	1.37749
29990	1	4	2	1	-		-1.38505	6		-	-	-	-	-
28841	1	1	1	1	1	1	-1.29297	4		2.007	872	-	2.94027	-	Graniv/Frug
28841	1	3	1	1	-		-1.29297	6		-	-	-	-	-
28841	1	4	1	1	-		-1.29297	7		-	-	-	-	-
30104	1	1	1	1	1	1	-1.38505	3		2.178	245	-	2.38917	-	Graniv/Frug
30104	1	3	1	1	1		-1.38505	5		1.224	605	10.92	2.78176	1.03822
30104	1	4	1	1	1		-1.38505	6		1.6358	626.637	4.26604	2.79702	0.630025
232	1	1	1	1	2	2	1.00891	29		0.550301	753	-	2.87651	-	Graniv/Frug
232	1	3	1	1	1		1.00891	31		0.816	654	14.23	2.81558	1.1532
232	1	4	1	1	1		1.00891	32		0.426	771.692	2.34	2.88744	0.369216
377	1	1	1	1	2	2	0.916833	28		0.640528	499	8.38	2.69767	0.923244	Graniv/Frug
377	1	3	1	1	1		0.916833	30		0.956	508	17.29	2.70586	1.23779
377	1	4	1	1	1		0.916833	31		0.621	554.11	4.52	2.7436	0.655138
2056	1	1	1	1	2	2	0.916833	28		0.202409	246	-	2.39094	-	Graniv/Frug
2056	1	3	1	1	-		0.916833	30		-	-	-	-	-
2056	1	4	1	1	-		0.916833	31		-	-	-	-	-
8330	1	1	1	1	2	2	0.180232	20		1.00066	477	7.33	2.67852	0.865104	Graniv/Frug
8330	1	3	1	1	1		0.180232	22		1.081	597	23.17	2.77597	1.36493
8330	1	4	1	1	1		0.180232	23		0.61	580.044	8.74	2.76346	0.941511
13888	1	1	1	1	2	2	-0.188068	16		0.614309	611	8.01	2.78569	0.903633	Graniv/Frug
13888	1	3	1	1	1		-0.188068	18		1.496	496	20.65	2.69548	1.31492
13888	1	4	1	1	2		-0.188068	19		0.509	785.319	2.42	2.89505	0.383815
15646	1	1	1	1	2	2	-0.280144	15		1.48272	860	4.07	2.93425	0.609594	Graniv/Frug
15646	1	3	1	1	1		-0.280144	17		0.867	907	10.96	2.95761	1.03981
15646	1	4	1	1	1		-0.280144	18		0.621	505.758	7.05	2.70394	0.848189
16702	1	1	1	1	2	2	-0.372219	14		1.27361	428	-	2.63144	-	Graniv/Frug
16702	1	3	1	1	1		-0.372219	16		0.51	372	18.61	2.57054	1.26975
16702	1	4	1	1	1		-0.372219	17		0.384	692.571	8.03	2.84046	0.904716
16787	1	1	1	1	2	2	-0.372219	14		1.51572	452	11.43	2.65514	1.05805	Graniv/Frug
16787	1	3	1	1	1		-0.372219	16		1.005	338	23.69	2.52892	1.37457
16787	1	4	1	1	1		-0.372219	17		0.871	668.835	9.69	2.82532	0.986324
17162	1	1	1	1	2	2	-0.372219	14		0.788738	630	13.22	2.799	1.12123	Graniv/Frug
17162	1	3	1	1	1		-0.372219	16		0.83	426	11.23	2.62941	1.05038
17162	1	4	1	1	2		-0.372219	17		0.506	1172.21	6.78	3.069	0.83123
9118	1	1	2	1	2	2	0.0881571	19		1.70534	666	14.3	2.82347	1.15534	Graniv/Frug
9118	1	3	2	1	2		0.0881571	21		1.124	533	13.25	2.72673	1.12222
9118	1	4	2	1	1		0.0881571	22		0.652	841.738	8.27	2.92518	0.917506
15647	1	1	2	1	2	2	-0.280144	15		0.843063	780	7.78	2.89182	0.89098	Graniv/Frug
15647	1	3	2	1	1		-0.280144	17		0.482	510	9.36	2.70757	0.971276
15647	1	4	2	1	1		-0.280144	18		0.432	813.946	5.13	2.9106	0.710117
17988	1	1	2	1	2	2	-0.464294	13		0.572746	472	10.2	2.67394	1.0086	Graniv/Frug
17988	1	3	2	1	2		-0.464294	15		0.442	436	26.6	2.63949	1.42488
17988	1	4	2	1	2		-0.464294	16		0.48	1218.56	23.77	3.08585	1.37603
18233	1	1	2	1	2	2	-0.464294	13		0.77884	1137	13.89	3.05576	1.1427	Graniv/Frug
18233	1	3	2	1	1		-0.464294	15		0.59	551	11.64	2.74115	1.06595
18233	1	4	2	1	1		-0.464294	16		0.293	936.736	6.95	2.97162	0.841985
305	2	1	2	1	2	2	1.28513	32		0.202008	1069	4.39	3.02877	0.642465	Graniv/Frug
305	2	3	2	1	-		1.28513	34		-	-	-	-	-
305	2	4	2	1	-		1.28513	35		-	-	-	-	-
431	2	1	2	1	2	2	1.10098	30		0.422586	785	29.61	2.89487	1.47144	Graniv/Frug
431	2	3	2	1	-		1.10098	32		-	-	-	-	-
431	2	4	2	1	-		1.10098	33		-	-	-	-	-
432	2	1	1	1	2	2	1.37721	33		0.245	726	2.72	2.86094	0.434569	Graniv/Frug
432	2	3	1	1	-		1.37721	35		-	-	-	-	-
432	2	4	1	1	-		1.37721	36		-	-	-	-	-
542	2	1	1	1	2	2	1.19306	31		0.373582	780	3.87	2.89209	0.587711	Graniv/Frug
542	2	3	1	1	-		1.19306	33		-	-	-	-	-
542	2	4	1	1	-		1.19306	34		-	-	-	-	-
3708	2	1	1	1	2	2	0.640608	25		0.070774	913	1.93	2.96047	0.285557	Graniv/Frug
3708	2	3	1	1	1		0.640608	27		0.985	779	3.56	2.89154	0.55145
3708	2	4	1	1	2		0.640608	28		0.47	1072.57	2.17	3.03043	0.33646
4690	2	1	1	1	2	2	0.548533	24		0.455079	384	3.99	2.58377	0.600973	Graniv/Frug
4690	2	3	1	1	1		0.548533	26		0.188	601	4.19	2.77887	0.622214
4690	2	4	1	1	2		0.548533	27		0.085	770.534	3.25	2.88679	0.511883
5820	2	1	2	1	2	2	0.456458	23		0.290216	872	20.29	2.94027	1.30728	Graniv/Frug
5820	2	3	2	1	2		0.456458	25		0.9	521	2.26	2.71684	0.354108
5820	2	4	2	1	2		0.456458	26		0.573	1001.92	4.96	3.00083	0.695482
29906	2	1	2	1	2	2	0.916833	28		1.14628	835	1.9	2.92169	0.278754	Graniv/Frug
29906	2	3	2	1	2		0.916833	30		0.237	597	5.47	2.77597	0.737987
29906	2	4	2	1	2		0.916833	31		-	-	-	-	-
787	3	1	1	1	2	2	1.56136	35		1.16075	453	5.37	2.65562	0.729974	Graniv/Frug
787	3	3	1	1	1		1.56136	37		1.354	610	10.4	2.78533	1.01703
787	3	4	1	1	2		1.56136	38		0.671	756.342	1.51	2.87872	0.178977
1777	3	1	1	1	2	2	1.56136	35		2.05936	464	5.19	2.66652	0.715167	Graniv/Frug
1777	3	3	1	1	1		1.56136	37		1.96549	527.73	7.59104	2.72241	0.880301
1777	3	4	1	1	1		1.56136	38		-	-	-	-	-
2072	3	1	1	1	2	2	0.916833	28		0.796663	506	4.82	2.70415	0.683047	Graniv/Frug
2072	3	3	1	1	1		0.916833	30		1.15	473	8.68	2.67486	0.93852
2072	3	4	1	1	2		0.916833	31		0.607	603.234	7.58	2.78049	0.879669
3281	3	1	2	1	2	2	0.640608	25		0.775579	283	7.4	2.45102	0.869232	Graniv/Frug
3281	3	3	2	1	2		0.640608	27		1.377	477	12.38	2.67852	1.09272
3281	3	4	2	1	2		0.640608	28		0.644	559.272	7.85	2.74762	0.89487
5606	3	1	1	1	2	2	0.456458	23		1.01203	264	7.83	2.4216	0.893762	Graniv/Frug
5606	3	3	1	1	1		0.456458	25		1.327	875	2.99	2.94201	0.475671
5606	3	4	1	1	1		0.456458	26		1.50265	730.571	6.27048	3.32427	0.797301
19001	3	1	2	1	1	2	-0.556369	12		1.69652	283	12.09	2.45102	1.08243	Graniv/Frug
19001	3	3	2	1	2		-0.556369	14		1.108	489	9.58	2.68931	0.981366
19001	3	4	2	1	1		-0.556369	15		1.83729	725.518	3.32427	2.86065	0.521697
21699	3	1	1	1	1	1	-0.740519	10		0.795191	238	9.75	2.37566	0.989005	Graniv/Frug
21699	3	3	1	1	1		-0.740519	12		1.192	630	12.33	2.79934	1.09096
21699	3	4	1	1	1		-0.740519	13		0.788	455.659	5.93	2.65864	0.773055
22860	3	1	2	1	1	1	-0.832594	9		2.14277	113	3.58	2.05115	0.553883	Graniv/Frug
22860	3	3	2	1	1		-0.832594	11		1.682	244	8.53	2.38739	0.930949
22860	3	4	2	1	1		-0.832594	12		1.47673	339.878	4.49021	2.53132	0.652267
921124	3	1	1	1	2	2	0.824758	27		0.894314	495	2.2	2.69461	0.342423	Graniv/Frug
921124	3	3	1	1	1		0.824758	29		1.034	575	6.67	2.75967	0.824126
921124	3	4	1	1	1		0.824758	30		-	-	-	-	-
26	4	1	2	1	2	2	1.65343	36		1.43468	881	50.92	2.94498	1.70689	Graniv/Frug
26	4	3	2	1	2		1.65343	38		1.125	1162	8.07	3.06521	0.906874
26	4	4	2	1	1		1.65343	39		1.061	982.968	6.45	2.99254	0.80956
2316	4	1	1	1	2	2	1.00891	29		1.322	762	6.83	2.88195	0.834421	Graniv/Frug
2316	4	3	1	1	1		1.00891	31		0.967	1455	7.93	3.16286	0.899273
2316	4	4	1	1	1		1.00891	32		0.879	1357.83	7.56	3.13285	0.878522
16763	4	1	2	1	2	2	-0.372219	14		1.95207	313	9.57	2.49554	0.980912	Graniv/Frug
16763	4	3	2	1	2		-0.372219	16		0.888	822	8.12	2.91487	0.909556
16763	4	4	2	1	2		-0.372219	17		0.458	590.737	12.65	2.77139	1.10209
26636	4	1	1	1	1	2	-1.10882	6		1.989	604	8.51	2.78068	0.92993	Graniv/Frug
26636	4	3	1	1	1		-1.10882	8		1.435	1048	11.68	3.02036	1.06744
26636	4	4	1	1	2		-1.10882	9		0.878	1181.64	5.81	3.07249	0.764176
27237	4	1	2	1	1	2	-1.10882	6		1.587	659	5.79	2.81856	0.762679	Graniv/Frug
27237	4	3	2	1	1		-1.10882	8		1.069	871	8.14	2.94002	0.910624
27237	4	4	2	1	2		-1.10882	9		0.761	921.554	11.06	2.96452	1.04376
27387	4	1	2	1	1	1	-1.10882	6		1.36603	767	-	2.8848	-	Graniv/Frug
27387	4	3	2	1	1		-1.10882	8		1.302	805	8.42	2.9058	0.925312
27387	4	4	2	1	1		-1.10882	9		0.728	940.012	8.29	2.97313	0.918555
921084	4	1	1	1	2	2	0.824758	27		1.84633	644	5.88	2.80855	0.769377	Graniv/Frug
921084	4	3	1	1	1		0.824758	29		0.957	932	7.2	2.96942	0.857332
921084	4	4	1	1	1		0.824758	30		0.696	780.602	10.42	2.89243	1.01787
921088	4	1	2	1	2	2	0.824758	27		1.15589	756	10.25	2.87852	1.01072	Graniv/Frug
921088	4	3	2	1	2		0.824758	29		1.382	1210	7.69	3.08279	0.885926
921088	4	4	2	1	2		0.824758	30		0.803	632.687	13.11	2.80119	1.1176
27496	5	1	1	2	2	2	1.04035	7		0.0490193	290	-	2.46165	-	Granivore
27496	5	3	1	2	-		1.04035	9		-	-	-	-	-
27496	5	4	1	2	-		1.04035	10		-	-	-	-	-
27497	5	1	1	2	2	2	1.04035	7		0.429906	185	-	2.266	-	Granivore
27497	5	3	1	2	2		1.04035	9		0.453	241	8.38	2.38202	0.923244
27497	5	4	1	2	2		1.04035	10		0.15	338	13.17	2.52892	1.11959
27500	5	1	1	2	2	2	1.04035	7		0.385265	301	-	2.47784	-	Granivore
27500	5	3	1	2	-		1.04035	9		-	-	-	-	-
27500	5	4	1	2	-		1.04035	10		-	-	-	-	-
27501	5	1	1	2	2	2	1.04035	7		0.231085	248	-	2.39358	-	Granivore
27501	5	3	1	2	-		1.04035	9		-	-	-	-	-
27501	5	4	1	2	-		1.04035	10		-	-	-	-	-
27499	5	1	2	2	2	2	1.04035	7		0.521583	242	-	2.38382	-	Granivore
27499	5	3	2	2	2		1.04035	9		0.261	501	11.09	2.69984	1.04493
27499	5	4	2	2	2		1.04035	10		0.146	418	8.33	2.62118	0.920645
27502	5	1	2	2	2	2	1.04035	7		0.117936	187	126	2.27068	2.10037	Granivore
27502	5	3	2	2	1		1.04035	9		0.203	270	14.63	2.43136	1.16524
27502	5	4	2	2	1		1.04035	10		0.202	368	12.29	2.56585	1.08955
31414	5	1	1	2	1	1	-0.859416	1		0.238338	468	-	2.66978	-	Granivore
31414	5	3	1	2	-		-0.859416	3		-	-	-	-	-
31414	5	4	1	2	-		-0.859416	4		-	-	-	-	-
31415	5	1	1	2	1	1	-0.859416	1		0.675	207	-	2.31492	-	Granivore
31415	5	3	1	2	-		-0.859416	3		-	-	-	-	-
31415	5	4	1	2	-		-0.859416	4		-	-	-	-	-
25114	6	1	2	2	2	2	1.04035	7		0.249708	351	53.68	2.54469	1.72981	Nectivore/Frug
25114	6	3	2	2	2		1.04035	9		0.989	456	10.43	2.65896	1.01828
25114	6	4	2	2	2		1.04035	10		0.92	359	3.28	2.55509	0.515874
25449	6	1	1	2	2	2	1.04035	7		0.104671	220	-	2.34143	-	Nectivore/Frug
25449	6	3	1	2	-		1.04035	9		-	-	-	-	-
25449	6	4	1	2	-		1.04035	10		-	-	-	-	-
29347	6	1	1	2	2	2	1.04035	7		0.309	287	-	2.45788	-	Nectivore/Frug
29347	6	3	1	2	2		1.04035	9		0.166	288	13.84	2.45939	1.14114
29347	6	4	1	2	2		1.04035	10		0.211	259	7.21	2.4133	0.857935
31347	6	1	2	2	1	1	-0.859416	1		1.202	442	-	2.64493	-	Nectivore/Frug
31347	6	3	2	2	-		-0.859416	3		-	-	-	-	-
31347	6	4	2	2	-		-0.859416	4		-	-	-	-	-
31421	6	1	1	2	1	1	-0.859416	1		1.30473	390	12.27	2.59051	1.08884	Nectivore/Frug
31421	6	3	1	2	1		-0.859416	3		1.154	392	13.44	2.59329	1.1284
31421	6	4	1	2	-		-0.859416	4		-	-	-	-	-
31445	6	1	2	2	1	1	-0.859416	1		0.386962	546	11.81	2.73719	1.07225	Nectivore/Frug
31445	6	3	2	2	1		-0.859416	3		1.168	338	3.52	2.52892	0.546543
31445	6	4	2	2	1		-0.859416	4		0.32	216	3.45	2.33445	0.537819
31446	6	1	1	2	1	1	-0.859416	1		0.214994	353	-	2.54716	-	Nectivore/Frug
31446	6	3	1	2	1		-0.859416	3		0.211	280	4.48	2.44716	0.651278
31446	6	4	1	2	-		-0.859416	4		-	-	-	-	-
31454	6	1	2	2	1	1	-0.859416	1		1.00532	399	5.95	2.60043	0.774517	Nectivore/Frug
31454	6	3	2	2	1		-0.859416	3		0.907	466	3.28	2.66839	0.515874
31454	6	4	2	2	1		-0.859416	4		1.204	349	7.66	2.54283	0.884229
31545	6	1	1	2	1	1	-0.859416	1		0.206683	308	-	2.48855	-	Nectivore/Frug
31545	6	3	1	2	1		-0.859416	3		0.374	287	12.86	2.45788	1.10924
31545	6	4	1	2	1		-0.859416	4		0.214	268	10.4	2.42813	1.01703
31572	6	1	1	2	1	2	-0.859416	1		1.001	244	-	2.3865	-	Nectivore/Frug
31572	6	3	1	2	2		-0.859416	3		0.305	393	13.02	2.59439	1.11461
31572	6	4	1	2	1		-0.859416	4		0.325	350	16.26	2.54407	1.21112
31705	6	1	1	2	1	1	-0.859416	1		1.82225	268	8.13	2.42813	0.910091	Nectivore/Frug
31705	6	3	1	2	1		-0.859416	3		1.043	265	8.93	2.42325	0.950851
31705	6	4	1	2	1		-0.859416	4		0.955067	288.569	7.83635	2.46025	0.894114
31741	6	1	1	2	1	1	-0.859416	1		2.41842	240	9.98831	2.38021	0.999492	Nectivore/Frug
31741	6	3	1	2	-		-0.859416	3		-	-	-	-	-
31741	6	4	1	2	-		-0.859416	4		-	-	-	-	-
31828	6	1	1	2	1	1	-0.859416	1		0.699979	366	-	2.56289	-	Nectivore/Frug
31828	6	3	1	2	1		-0.859416	3		1.445	258	5.22	2.41162	0.717671
31828	6	4	1	2	1		-0.859416	4		0.773	278	9.22	2.44404	0.964731
31829	6	1	2	2	1	1	-0.859416	1		1.00095	257	-	2.40909	-	Nectivore/Frug
31829	6	3	2	2	1		-0.859416	3		1.311	223	8.85	2.3483	0.946943
31829	6	4	2	2	1		-0.859416	4		0.744	138	5.18	2.13988	0.71433
32283	6	1	2	2	1	1	-0.859416	1		0.9938	182	-	2.26007	-	Nectivore/Frug
32283	6	3	2	2	-		-0.859416	3		-	-	-	-	-
32283	6	4	2	2	-		-0.859416	4		-	-	-	-	-
32423	6	1	1	2	1	1	-0.859416	1		0.323371	359	-	2.55509	-	Nectivore/Frug
32423	6	3	1	2	1		-0.859416	3		0.152	394	6.54	2.5955	0.815578
32423	6	4	1	2	1		-0.859416	4		0.766	298	9.29	2.47422	0.968016
32424	6	1	1	2	1	1	-0.859416	1		1.91449	303	-	2.48073	-	Nectivore/Frug
32424	6	3	1	2	1		-0.859416	3		0.398	541	13.3	2.7332	1.12385
32424	6	4	1	2	1		-0.859416	4		0.388	219	15.44	2.34044	1.18865
32436	6	1	1	2	1	1	-0.859416	1		0.876	306	-	2.48501	-	Nectivore/Frug
32436	6	3	1	2	1		-0.859416	3		0.588	278	6.54	2.44404	0.815578
32436	6	4	1	2	1		-0.859416	4		-	298	5.35	2.47422	0.728354
32497	6	1	1	2	1	2	-0.859416	1		0.754	311	5.52	2.49206	0.741939	Nectivore/Frug
32497	6	3	1	2	1		-0.859416	3		0.715	909	2.32	2.95856	0.365488
32497	6	4	1	2	2		-0.859416	4		0.863	228	11.76	2.35793	1.07041
22818	7	1	1	2	2	2	1.6736	9		0.348235	293	-	2.46613	-	Nectivore/Frug
22818	7	3	1	2	2		1.6736	11		0.352	425	10.61	2.62839	1.02572
22818	7	4	1	2	2		1.6736	12		-	291	15.97	2.46389	1.2033
22819	7	1	2	2	2	2	1.6736	9		0.336	299	-	2.47494	-	Nectivore/Frug
22819	7	3	2	2	-		1.6736	11		-	-	-	-	-
22819	7	4	2	2	-		1.6736	12		-	-	-	-	-
25256	7	1	1	2	2	2	1.04035	7		0.778	419	-	2.6217	-	Nectivore/Frug
25256	7	3	1	2	1		1.04035	9		0.43	402	7.22	2.60423	0.858537
25256	7	4	1	2	2		1.04035	10		0.316	330	7.67	2.51851	0.884795
25257	7	1	2	2	2	2	1.04035	7		0.935652	379	16.18	2.57807	1.20898	Nectivore/Frug
25257	7	3	2	2	2		1.04035	9		-	493	12.66	2.69285	1.10243
25257	7	4	2	2	2		1.04035	10		0.288	292	12.8	2.46538	1.10721
26336	7	1	2	2	2	2	1.04035	7		0.578009	278	-	2.44326	-	Nectivore/Frug
26336	7	3	2	2	2		1.04035	9		0.842	410	11.57	2.61278	1.06333
26336	7	4	2	2	2		1.04035	10		0.923	348	9.89	2.54158	0.995196
26468	7	1	2	2	2	2	1.04035	7		1.06793	262	11.58	2.4183	1.06371	Nectivore/Frug
26468	7	3	2	2	2		1.04035	9		0.993	323	10.57	2.5092	1.02407
26468	7	4	2	2	2		1.04035	10		0.745	148	8.67	2.17026	0.938019
30703	7	1	1	2	1	2	-0.542789	2		1.25974	244	11.16	2.3865	1.04766	Nectivore/Frug
30703	7	3	1	2	1		-0.542789	4		1.086	297	9.13	2.47276	0.960471
30703	7	4	1	2	2		-0.542789	5		0.828	248	6.25	2.39445	0.79588
